# Supplementary material for: Taxonomic study of the genus Halolaguna Gozmány (Lepidoptera, Lecithoceridae) from China, with descriptions of two new species
Source: Zookeys. 2014 Dec 16;(464):99–110. doi: 10.3897/zookeys.464.8571 (PMC4284637; doi:10.3897/zookeys.464.8571)
Supplement: XML Treatment for Halolaguna discoidea [file zookeys.464.8571-treatment1.xml]

<!DOCTYPE tp:taxon-treatment
  PUBLIC "-//TaxonX//DTD Taxonomic Treatment Publishing DTD v0 20100105//EN" "tax-treatment-NSO.dtd">
<tp:taxon-treatment xmlns:tp="http://www.plazi.org/taxpub"><tp:treatment-meta><kwd-group><label>Taxon classification</label><kwd><named-content content-type="kingdom">Animalia</named-content></kwd><kwd><named-content content-type="order">Lepidoptera</named-content></kwd><kwd><named-content content-type="family">Lecithoceridae</named-content></kwd></kwd-group><mixed-citation publication-type="journal"><person-group><name><surname>Teng</surname><given-names>Kaijian</given-names></name><name><surname>Liu</surname><given-names>Shurong</given-names></name><name><surname>Wang</surname><given-names>Shuxia</given-names></name></person-group><article-title>Taxonomic study of the genus <italic><tp:taxon-name><tp:taxon-name-part taxon-name-part-type="genus">Halolaguna</tp:taxon-name-part></tp:taxon-name></italic> Gozmány (<tp:taxon-name><tp:taxon-name-part taxon-name-part-type="order">Lepidoptera</tp:taxon-name-part></tp:taxon-name>, <tp:taxon-name><tp:taxon-name-part taxon-name-part-type="family">Lecithoceridae</tp:taxon-name-part></tp:taxon-name>) from China, with descriptions of two new species</article-title><source>Zookeys</source><day>16</day><month>12</month><year>2014</year><volume>2014</volume><issue>464</issue><fpage>99</fpage><lpage>110</lpage><pub-id pub-id-type="doi">10.3897/zookeys.464.8571</pub-id></mixed-citation></tp:treatment-meta><tp:nomenclature><tp:taxon-name>
                            <tp:taxon-name-part taxon-name-part-type="genus">Halolaguna</tp:taxon-name-part>
                            <tp:taxon-name-part taxon-name-part-type="species">discoidea</tp:taxon-name-part>
                            <object-id xmlns:xlink="http://www.w3.org/1999/xlink" content-type="zoobank" xlink:type="simple">http://zoobank.org/E3FAFA75-8449-4793-AC0A-E7D624379185</object-id>
                        </tp:taxon-name><tp:taxon-status xmlns:xlink="http://www.w3.org/1999/xlink" xlink:type="simple">sp. n.</tp:taxon-status><xref ref-type="fig" rid="F1">Figs 1a</xref><xref ref-type="fig" rid="F2">, 2a</xref><xref ref-type="fig" rid="F3">, 3a</xref><xref ref-type="fig" rid="F4">, 4a</xref></tp:nomenclature><tp:treatment-sec sec-type="Type material"><title>Type material.</title><p>Holotype ♂, <bold>China:</bold> Tudiyan, Mt. Simian (<named-content xmlns:xlink="http://www.w3.org/1999/xlink" content-type="dwc:verbatimCoordinates" xlink:type="simple">28°60'N, 106°40'E</named-content>), Chongqing, 1200 m, 15.vii.2012, leg. Yinghui Sun and Aihui Yin, genitalia slide No. TKJ13023. Paratypes: 1 ♂, Mt. Simian, Chongqing, 1000 m, 21.vii.2010, leg. Xicui Du and Shengwen Shi; 1 ♂, same locality, 22.vii.2010, leg. Xicui Du and Lifang Song, genitalia slide No. WYQ13157, venation slide No. TKJ14008W; 1 ♂, 2 ♀, Labahe (<named-content xmlns:xlink="http://www.w3.org/1999/xlink" content-type="dwc:verbatimCoordinates" xlink:type="simple">30°17'N, 102°29'E</named-content>), Tianquan County, Sichuan Province, 1300 m, 28.vii.2004, 29.vii.2004, leg. Yingdang Ren; 1 ♀, Mt. Daming (<named-content xmlns:xlink="http://www.w3.org/1999/xlink" content-type="dwc:verbatimCoordinates" xlink:type="simple">23°24'N, 108°30'E</named-content>), Nanning, Guangxi Zhuang Autonomous Region, 1200 m, 5.viii.2011, leg. Shulian Hao and Yinghui Sun, genitalia slide No. TKJ14004.</p></tp:treatment-sec><tp:treatment-sec sec-type="Diagnosis"><title>Diagnosis.</title><p>This species is similar to <italic><tp:taxon-name><tp:taxon-name-part taxon-name-part-type="genus">Halolaguna</tp:taxon-name-part> <tp:taxon-name-part taxon-name-part-type="species">oncopteryx</tp:taxon-name-part></tp:taxon-name></italic> (Wu, 1994) and <italic><tp:taxon-name><tp:taxon-name-part taxon-name-part-type="genus">Halolaguna</tp:taxon-name-part> <tp:taxon-name-part taxon-name-part-type="species">flabellata</tp:taxon-name-part></tp:taxon-name></italic> sp. n. in the forewing shape and the male genitalia, but can be separated from these by the juxta with thin claviform postero-lateral lobes slightly longer than the juxta, and the aedeagus with a discal process apically. In <italic><tp:taxon-name><tp:taxon-name-part taxon-name-part-type="genus">Halolaguna</tp:taxon-name-part> <tp:taxon-name-part taxon-name-part-type="species">oncopteryx</tp:taxon-name-part></tp:taxon-name></italic> (Wu, 1994) and <italic><tp:taxon-name><tp:taxon-name-part taxon-name-part-type="genus">Halolaguna</tp:taxon-name-part> <tp:taxon-name-part taxon-name-part-type="species">flabellata</tp:taxon-name-part></tp:taxon-name></italic> sp. n., the postero-lateral lobes of the juxta are short finger-shaped, about 1/2 length of the juxta, and the aedeagus is absent of discal process apically.</p></tp:treatment-sec><tp:treatment-sec sec-type="Description"><title>Description.</title><p>Adult (Figs <xref ref-type="fig" rid="F1">1a</xref>, <xref ref-type="fig" rid="F2">2a</xref>) with wing expanse 16.5–18.0 mm. Head yellowish white, with scattered brown scales. Antenna yellowish white, scape brown on ventral surface, flagellum with pale brown annulations. Labial palpus yellowish white, with scattered brown scales; second segment with appressed scales; third segment slender, about same length as second. Thorax brown, tegula purple brown. Forewing with costal margin almost straight from basal 1/4 to 3/4; apex protruding triangularly; termen oblique, concave below apex; ground color deep grayish brown; subapical spot yellowish white, nearly triangular; discal and discocellular spots blackish brown, nearly rounded; a yellowish white line extending from costal 2/5 to above fold, edged with blackish brown scales along inner margin, curved triangularly inward to outer margin of discal spot; cilia blackish brown, yellowish white basally; venation: R<sub>3</sub> stalked with R<sub>4+5</sub> for basal half of its length, R<sub>4</sub> and R<sub>5</sub> stalked for 2/3 length, R<sub>5</sub> to termen, M<sub>1</sub> and R<sub>3+4+5</sub> from upper angle of cell, M<sub>2</sub> absent, M<sub>3</sub> from above lower angle of cell, CuA<sub>1</sub> and CuA<sub>2</sub> shortly stalked at base, from lower angle of cell, cell closed. Hindwing and cilia grayish brown, yellowish white basally; venation: Rs and M<sub>1</sub> stalked for 2/5 length, M<sub>3</sub> and CuA<sub>1</sub> stalked for about 1/3 length, remote from M<sub>2</sub>, cell close partly. Fore leg with ventral surface brown, dorsal surface yellowish white, mottled brown scales, tarsus yellowish white on distal 1/3; mid leg yellowish white, mottled brown scales on ventral surface; hind leg blackish brown, yellowish white on dorsal surface of tibia and on distal half of tarsus.</p><fig id="F1" position="float" orientation="portrait"><label>Figure 1.</label><caption><p>Male adults of <italic><tp:taxon-name><tp:taxon-name-part taxon-name-part-type="genus">Halolaguna</tp:taxon-name-part></tp:taxon-name></italic> species. <bold>a</bold> <italic><tp:taxon-name><tp:taxon-name-part taxon-name-part-type="genus">Halolaguna</tp:taxon-name-part> <tp:taxon-name-part taxon-name-part-type="species">discoidea</tp:taxon-name-part></tp:taxon-name></italic> sp. n., paratype, Chongqing <bold>b</bold> <italic><tp:taxon-name><tp:taxon-name-part taxon-name-part-type="genus">Halolaguna</tp:taxon-name-part> <tp:taxon-name-part taxon-name-part-type="species">flabellata</tp:taxon-name-part></tp:taxon-name></italic> sp. n., holotype, Guangxi <bold>c</bold> <italic><tp:taxon-name><tp:taxon-name-part taxon-name-part-type="genus">Halolaguna</tp:taxon-name-part> <tp:taxon-name-part taxon-name-part-type="species">guizhouensis</tp:taxon-name-part></tp:taxon-name></italic>, Chongqing <bold>d</bold> <italic><tp:taxon-name><tp:taxon-name-part taxon-name-part-type="genus">Halolaguna</tp:taxon-name-part> <tp:taxon-name-part taxon-name-part-type="species">oncopteryx</tp:taxon-name-part></tp:taxon-name></italic>, Chongqing <bold>e</bold> <italic><tp:taxon-name><tp:taxon-name-part taxon-name-part-type="genus">Halolaguna</tp:taxon-name-part> <tp:taxon-name-part taxon-name-part-type="species">sublaxata</tp:taxon-name-part></tp:taxon-name></italic>, Zhejiang <bold>f</bold> <italic><tp:taxon-name><tp:taxon-name-part taxon-name-part-type="genus">Halolaguna</tp:taxon-name-part> <tp:taxon-name-part taxon-name-part-type="species">sublaxata</tp:taxon-name-part></tp:taxon-name></italic>, Hubei, head from dorsolateral view.</p></caption><graphic xmlns:xlink="http://www.w3.org/1999/xlink" xlink:href="zookeys-464-099-g001.jpg" position="float" orientation="portrait" xlink:type="simple" id="oo_35612.jpg"/></fig><fig id="F2" position="float" orientation="portrait"><label>Figure 2.</label><caption><p>Wing venation of <italic><tp:taxon-name><tp:taxon-name-part taxon-name-part-type="genus">Halolaguna</tp:taxon-name-part></tp:taxon-name></italic> species. <bold>a</bold> <italic><tp:taxon-name><tp:taxon-name-part taxon-name-part-type="genus">Halolaguna</tp:taxon-name-part> <tp:taxon-name-part taxon-name-part-type="species">discoidea</tp:taxon-name-part></tp:taxon-name></italic> sp. n., slide No. TKJ14008W <bold>b</bold> <italic><tp:taxon-name><tp:taxon-name-part taxon-name-part-type="genus">Halolaguna</tp:taxon-name-part> <tp:taxon-name-part taxon-name-part-type="species">flabellata</tp:taxon-name-part></tp:taxon-name></italic> sp. n., slide No. ZYM06260W (Scales = 0.5 mm).</p></caption><graphic xmlns:xlink="http://www.w3.org/1999/xlink" xlink:href="zookeys-464-099-g002.jpg" position="float" orientation="portrait" xlink:type="simple" id="oo_35613.jpg"/></fig><p>Male genitalia (Fig. <xref ref-type="fig" rid="F3">3a</xref>): Uncus broad at base, narrowed to middle, distal half nearly parallel sided, bearing setae laterally, broadly rounded apically. Gnathos short, nearly triangular, curved distally, pointed apically. Valva broad at base, distinctly narrowed to middle, then slightly narrowed to narrowly rounded apex; costa gently concave beyond middle; ventral margin nearly straight. Sacculus narrow, reaching 1/3 length of dorsum. Juxta nearly quadrate, slightly convex antero-medially, almost straight posteriorly; postero-lateral lobe thin claviform, bearing setae laterally, bluntly rounded apically, longer than juxta. Vinculum narrow. Aedeagus stout, slightly longer than valva, broad basally, narrowed to apex; basal half with dense spinules, distal 2/5 with dense granules, apically produced to a discal process.</p><fig id="F3" position="float" orientation="portrait"><label>Figure 3.</label><caption><p>Male genitalia of <italic><tp:taxon-name><tp:taxon-name-part taxon-name-part-type="genus">Halolaguna</tp:taxon-name-part></tp:taxon-name></italic> species. <bold>a</bold> <italic><tp:taxon-name><tp:taxon-name-part taxon-name-part-type="genus">Halolaguna</tp:taxon-name-part> <tp:taxon-name-part taxon-name-part-type="species">discoidea</tp:taxon-name-part></tp:taxon-name></italic> sp. n., slide No. WYQ13157 <bold>b</bold> <italic><tp:taxon-name><tp:taxon-name-part taxon-name-part-type="genus">Halolaguna</tp:taxon-name-part> <tp:taxon-name-part taxon-name-part-type="species">flabellata</tp:taxon-name-part></tp:taxon-name></italic> sp. n., slide No. TKJ13034 <bold>c</bold> <italic><tp:taxon-name><tp:taxon-name-part taxon-name-part-type="genus">Halolaguna</tp:taxon-name-part> <tp:taxon-name-part taxon-name-part-type="species">guizhouensis</tp:taxon-name-part></tp:taxon-name></italic>, slide No. TKJ13055 <bold>d</bold> <italic><tp:taxon-name><tp:taxon-name-part taxon-name-part-type="genus">Halolaguna</tp:taxon-name-part> <tp:taxon-name-part taxon-name-part-type="species">oncopteryx</tp:taxon-name-part></tp:taxon-name></italic>, slide No. TKJ13039 <bold>e</bold> <italic><tp:taxon-name><tp:taxon-name-part taxon-name-part-type="genus">Halolaguna</tp:taxon-name-part> <tp:taxon-name-part taxon-name-part-type="species">sublaxata</tp:taxon-name-part></tp:taxon-name></italic>, slide No. TKJ13051 (Scales = 0.5 mm).</p></caption><graphic xmlns:xlink="http://www.w3.org/1999/xlink" xlink:href="zookeys-464-099-g003.jpg" position="float" orientation="portrait" xlink:type="simple" id="oo_35614.jpg"/></fig><p>Female genitalia (Fig. <xref ref-type="fig" rid="F4">4a</xref>): Eighth sternite with caudal margin deeply concave in U shape at middle, bearing dense setae laterally. Posterior apophyses about twice length of anterior apophyses. Antrum inconspicuous. Ductus bursae long and heliciform, about four times length of corpus bursae, slightly narrow basally, with numerous thumbtack-shaped spinules ranging from basal 1/4 to 1/2; ductus seminalis slender and long, arising from basal 1/4 of ductus bursae. Corpus bursae oval; signum nearly oval, placed at middle of corpus bursae, margined with teeth anteriorly and posteriorly, medially concave, forming a broad and flat central groove.</p><fig id="F4" position="float" orientation="portrait"><label>Figure 4.</label><caption><p>Female genitalia of <italic><tp:taxon-name><tp:taxon-name-part taxon-name-part-type="genus">Halolaguna</tp:taxon-name-part></tp:taxon-name></italic> species. <bold>a</bold> <italic><tp:taxon-name><tp:taxon-name-part taxon-name-part-type="genus">Halolaguna</tp:taxon-name-part> <tp:taxon-name-part taxon-name-part-type="species">discoidea</tp:taxon-name-part></tp:taxon-name></italic> sp. n., slide No. TKJ14004 <bold>b</bold> <italic><tp:taxon-name><tp:taxon-name-part taxon-name-part-type="genus">Halolaguna</tp:taxon-name-part> <tp:taxon-name-part taxon-name-part-type="species">guizhouensis</tp:taxon-name-part></tp:taxon-name></italic>, slide No. TKJ14087 <bold>c</bold> <italic><tp:taxon-name><tp:taxon-name-part taxon-name-part-type="genus">Halolaguna</tp:taxon-name-part> <tp:taxon-name-part taxon-name-part-type="species">oncopteryx</tp:taxon-name-part></tp:taxon-name></italic>, slide No. TKJ13035 <bold>d</bold> <italic><tp:taxon-name><tp:taxon-name-part taxon-name-part-type="genus">Halolaguna</tp:taxon-name-part> <tp:taxon-name-part taxon-name-part-type="species">sublaxata</tp:taxon-name-part></tp:taxon-name></italic>, slide No. TKJ14088 (Scales = 0.5 mm).</p></caption><graphic xmlns:xlink="http://www.w3.org/1999/xlink" xlink:href="zookeys-464-099-g004.jpg" position="float" orientation="portrait" xlink:type="simple" id="oo_35615.jpg"/></fig></tp:treatment-sec><tp:treatment-sec sec-type="Distribution"><title>Distribution.</title><p>China (Chongqing, Guangxi, Sichuan).</p></tp:treatment-sec><tp:treatment-sec sec-type="Etymology"><title>Etymology.</title><p>The name of this species is derived from the Latin adjective <italic>discoideus</italic> (discal), in reference to the discal process of the aedeagus at apex.</p></tp:treatment-sec></tp:taxon-treatment>
