# Supplementary material for: Taxonomic study of the genus Halolaguna Gozmány (Lepidoptera, Lecithoceridae) from China, with descriptions of two new species
Source: Zookeys. 2014 Dec 16;(464):99–110. doi: 10.3897/zookeys.464.8571 (PMC4284637; doi:10.3897/zookeys.464.8571)
Supplement: XML Treatment for Halolaguna flabellata [file zookeys.464.8571-treatment2.xml]

<!DOCTYPE tp:taxon-treatment
  PUBLIC "-//TaxonX//DTD Taxonomic Treatment Publishing DTD v0 20100105//EN" "tax-treatment-NSO.dtd">
<tp:taxon-treatment xmlns:tp="http://www.plazi.org/taxpub"><tp:treatment-meta><kwd-group><label>Taxon classification</label><kwd><named-content content-type="kingdom">Animalia</named-content></kwd><kwd><named-content content-type="order">Lepidoptera</named-content></kwd><kwd><named-content content-type="family">Lecithoceridae</named-content></kwd></kwd-group><mixed-citation publication-type="journal"><person-group><name><surname>Teng</surname><given-names>Kaijian</given-names></name><name><surname>Liu</surname><given-names>Shurong</given-names></name><name><surname>Wang</surname><given-names>Shuxia</given-names></name></person-group><article-title>Taxonomic study of the genus <italic><tp:taxon-name><tp:taxon-name-part taxon-name-part-type="genus">Halolaguna</tp:taxon-name-part></tp:taxon-name></italic> Gozmány (<tp:taxon-name><tp:taxon-name-part taxon-name-part-type="order">Lepidoptera</tp:taxon-name-part></tp:taxon-name>, <tp:taxon-name><tp:taxon-name-part taxon-name-part-type="family">Lecithoceridae</tp:taxon-name-part></tp:taxon-name>) from China, with descriptions of two new species</article-title><source>Zookeys</source><day>16</day><month>12</month><year>2014</year><volume>2014</volume><issue>464</issue><fpage>99</fpage><lpage>110</lpage><pub-id pub-id-type="doi">10.3897/zookeys.464.8571</pub-id></mixed-citation></tp:treatment-meta><tp:nomenclature><tp:taxon-name>
                            <tp:taxon-name-part taxon-name-part-type="genus">Halolaguna</tp:taxon-name-part>
                            <tp:taxon-name-part taxon-name-part-type="species">flabellata</tp:taxon-name-part>
                            <object-id xmlns:xlink="http://www.w3.org/1999/xlink" content-type="zoobank" xlink:type="simple">http://zoobank.org/D3B12A57-853E-4B81-B865-F1A19028BAD1</object-id>
                        </tp:taxon-name><tp:taxon-status xmlns:xlink="http://www.w3.org/1999/xlink" xlink:type="simple">sp. n.</tp:taxon-status><xref ref-type="fig" rid="F1">Figs 1b</xref><xref ref-type="fig" rid="F2">, 2b</xref><xref ref-type="fig" rid="F3">, 3b</xref><!--PageBreak--><!--PageBreak--></tp:nomenclature><tp:treatment-sec sec-type="Type material"><title>Type material.</title><p>Holotype ♂, <bold>China:</bold> Jinxiu County (<named-content xmlns:xlink="http://www.w3.org/1999/xlink" content-type="dwc:verbatimCoordinates" xlink:type="simple">24°07'N, 110°11'E</named-content>), Guangxi Zhuang Autonomous Region, 650 m, 28.iv.2008, leg. Hui Zhen and Li Zhang, genitalia slide No. TKJ13034. Paratype: 1 ♂, Hongqilinchang (<named-content xmlns:xlink="http://www.w3.org/1999/xlink" content-type="dwc:verbatimCoordinates" xlink:type="simple">21°54'N, 107°54'E</named-content>), Shangsi County, Guangxi Zhuang Autonomous Region, 260 m, 2.iv.2002, leg. Shulian Hao and Huaijun Xue, venation slide No. ZYM06260W.</p></tp:treatment-sec><tp:treatment-sec sec-type="Diagnosis"><title>Diagnosis.</title><p>This species is similar to <italic><tp:taxon-name><tp:taxon-name-part taxon-name-part-type="genus">Halolaguna</tp:taxon-name-part> <tp:taxon-name-part taxon-name-part-type="species">oncopteryx</tp:taxon-name-part></tp:taxon-name></italic> (Wu, 1994) superficially and in the male genitalia, but can be separated from the latter by the valva with a blunt apex lacking an apical spine, the juxta nearly rounded, and the apex-rounded aedeagus with two sclerotized figs. In <italic><tp:taxon-name><tp:taxon-name-part taxon-name-part-type="genus">Halolaguna</tp:taxon-name-part> <tp:taxon-name-part taxon-name-part-type="species">oncopteryx</tp:taxon-name-part></tp:taxon-name></italic>, the apex of the valva has a strong apical spine, the juxta is nearly square, and the apex-pointed aedeagus has one sclerotized fig.</p></tp:treatment-sec><tp:treatment-sec sec-type="Description"><title>Description.</title><p>Adult (Figs <xref ref-type="fig" rid="F1">1b</xref>, <xref ref-type="fig" rid="F2">2b</xref>): Wingspans 16.0–16.5 mm. Head brown, pale yellow on frons and around eye. Antenna yellowish white, with scattered pale brown scales. Labial palpus yellowish white, with scattered pale brown scales; second segment dark brown on outer surface, with appressed scales; third segment slender, slightly longer than second, pointed terminally. Thorax yellowish white, with brown scales medially; tegula purple brown. Forewing with costal margin almost straight from basal 1/5 to 4/5; apex protruding triangularly; termen oblique, slightly concave below apex; ground color dark brown; subapical spot pale yellow, nearly triangular; discal and discocellular spots blackish brown, small, nearly rounded (somewhat worn); cilia blackish brown, yellowish white basally; venation: R<sub>3</sub> and R<sub>4+5</sub> stalked for basal 1/3 length, R<sub>4</sub> and R<sub>5</sub> stalked for 3/5 length, R<sub>5</sub> reaching termen, M<sub>1</sub> and R<sub>3+4+5</sub> shortly stalked at base, M<sub>2</sub> absent, M<sub>3</sub> and CuA<sub>1+2</sub> from lower angle of cell, CuA<sub>1</sub> and CuA<sub>2</sub> shortly stalked, cell closed. Hindwing and cilia gray, yellowish white basally; venation: Rs and M<sub>1</sub> stalked for basal 2/5 length, M<sub>3</sub> and CuA<sub>1</sub> shortly stalked, remote from M<sub>2</sub> basally, cell close. Legs yellowish white; fore leg with femur having grayish brown scales on ventral surface, tibia purple brown, tarsus mottled dark brown scales; mid leg with scattered dark brown scales; hind leg dark brown on distal half of femur, at base of tibia and on basal half of tarsus.</p><!--PageBreak--><p>Male genitalia (Fig. <xref ref-type="fig" rid="F3">3b</xref>): Uncus broadened in fan shape basally, clubbed distally, bearing short setae laterally, rounded apically. Gnathos narrow, basal 1/3 nearly aequilate, median portion gradually narrowed, distal 1/3 sharply narrowed to pointed apex. Valva broad at base, slightly narrowed to middle, distal half obviously narrowed, slightly curved dorsad distally, narrowly rounded apically; costa concave medially. Sacculus broad at base, narrowed distally, reaching 1/4 length of dorsum. Juxta nearly rounded, convex antero-medially, slightly arched posteriorly; postero-lateral lobe short thumb-shaped, bearing setae apically. Vinculum narrow. Aedeagus straight, shorter than valva, broad at base, slightly narrowed to rounded apex, with numerous unequally sized toothlike thorns at base, with dense spinules and granular teeth ranging from about middle to distal 1/4, distal half with two sclerotized irregular figs, one of them with teeth.</p><p>Female: Unknown.</p></tp:treatment-sec><tp:treatment-sec sec-type="Distribution"><title>Distribution.</title><p>China (Guangxi).</p></tp:treatment-sec><tp:treatment-sec sec-type="Etymology"><title>Etymology.</title><p>The specific name of this species is derived from the Latin adjective <italic>flabellatus</italic> (flabellate), in reference to the basally fan-shaped uncus.</p></tp:treatment-sec><tp:treatment-sec><!--Section generated to contain objects referenced in tp:taxon-treatment.--><fig id="F1" position="float" orientation="portrait"><label>Figure 1.</label><caption><p>Male adults of <italic><tp:taxon-name><tp:taxon-name-part taxon-name-part-type="genus">Halolaguna</tp:taxon-name-part></tp:taxon-name></italic> species. <bold>a</bold> <italic><tp:taxon-name><tp:taxon-name-part taxon-name-part-type="genus">Halolaguna</tp:taxon-name-part> <tp:taxon-name-part taxon-name-part-type="species">discoidea</tp:taxon-name-part></tp:taxon-name></italic> sp. n., paratype, Chongqing <bold>b</bold> <italic><tp:taxon-name><tp:taxon-name-part taxon-name-part-type="genus">Halolaguna</tp:taxon-name-part> <tp:taxon-name-part taxon-name-part-type="species">flabellata</tp:taxon-name-part></tp:taxon-name></italic> sp. n., holotype, Guangxi <bold>c</bold> <italic><tp:taxon-name><tp:taxon-name-part taxon-name-part-type="genus">Halolaguna</tp:taxon-name-part> <tp:taxon-name-part taxon-name-part-type="species">guizhouensis</tp:taxon-name-part></tp:taxon-name></italic>, Chongqing <bold>d</bold> <italic><tp:taxon-name><tp:taxon-name-part taxon-name-part-type="genus">Halolaguna</tp:taxon-name-part> <tp:taxon-name-part taxon-name-part-type="species">oncopteryx</tp:taxon-name-part></tp:taxon-name></italic>, Chongqing <bold>e</bold> <italic><tp:taxon-name><tp:taxon-name-part taxon-name-part-type="genus">Halolaguna</tp:taxon-name-part> <tp:taxon-name-part taxon-name-part-type="species">sublaxata</tp:taxon-name-part></tp:taxon-name></italic>, Zhejiang <bold>f</bold> <italic><tp:taxon-name><tp:taxon-name-part taxon-name-part-type="genus">Halolaguna</tp:taxon-name-part> <tp:taxon-name-part taxon-name-part-type="species">sublaxata</tp:taxon-name-part></tp:taxon-name></italic>, Hubei, head from dorsolateral view.</p></caption><graphic xmlns:xlink="http://www.w3.org/1999/xlink" xlink:href="zookeys-464-099-g001.jpg" position="float" orientation="portrait" xlink:type="simple" id="oo_35612.jpg"/></fig><fig id="F2" position="float" orientation="portrait"><label>Figure 2.</label><caption><p>Wing venation of <italic><tp:taxon-name><tp:taxon-name-part taxon-name-part-type="genus">Halolaguna</tp:taxon-name-part></tp:taxon-name></italic> species. <bold>a</bold> <italic><tp:taxon-name><tp:taxon-name-part taxon-name-part-type="genus">Halolaguna</tp:taxon-name-part> <tp:taxon-name-part taxon-name-part-type="species">discoidea</tp:taxon-name-part></tp:taxon-name></italic> sp. n., slide No. TKJ14008W <bold>b</bold> <italic><tp:taxon-name><tp:taxon-name-part taxon-name-part-type="genus">Halolaguna</tp:taxon-name-part> <tp:taxon-name-part taxon-name-part-type="species">flabellata</tp:taxon-name-part></tp:taxon-name></italic> sp. n., slide No. ZYM06260W (Scales = 0.5 mm).</p></caption><graphic xmlns:xlink="http://www.w3.org/1999/xlink" xlink:href="zookeys-464-099-g002.jpg" position="float" orientation="portrait" xlink:type="simple" id="oo_35613.jpg"/></fig><fig id="F3" position="float" orientation="portrait"><label>Figure 3.</label><caption><p>Male genitalia of <italic><tp:taxon-name><tp:taxon-name-part taxon-name-part-type="genus">Halolaguna</tp:taxon-name-part></tp:taxon-name></italic> species. <bold>a</bold> <italic><tp:taxon-name><tp:taxon-name-part taxon-name-part-type="genus">Halolaguna</tp:taxon-name-part> <tp:taxon-name-part taxon-name-part-type="species">discoidea</tp:taxon-name-part></tp:taxon-name></italic> sp. n., slide No. WYQ13157 <bold>b</bold> <italic><tp:taxon-name><tp:taxon-name-part taxon-name-part-type="genus">Halolaguna</tp:taxon-name-part> <tp:taxon-name-part taxon-name-part-type="species">flabellata</tp:taxon-name-part></tp:taxon-name></italic> sp. n., slide No. TKJ13034 <bold>c</bold> <italic><tp:taxon-name><tp:taxon-name-part taxon-name-part-type="genus">Halolaguna</tp:taxon-name-part> <tp:taxon-name-part taxon-name-part-type="species">guizhouensis</tp:taxon-name-part></tp:taxon-name></italic>, slide No. TKJ13055 <bold>d</bold> <italic><tp:taxon-name><tp:taxon-name-part taxon-name-part-type="genus">Halolaguna</tp:taxon-name-part> <tp:taxon-name-part taxon-name-part-type="species">oncopteryx</tp:taxon-name-part></tp:taxon-name></italic>, slide No. TKJ13039 <bold>e</bold> <italic><tp:taxon-name><tp:taxon-name-part taxon-name-part-type="genus">Halolaguna</tp:taxon-name-part> <tp:taxon-name-part taxon-name-part-type="species">sublaxata</tp:taxon-name-part></tp:taxon-name></italic>, slide No. TKJ13051 (Scales = 0.5 mm).</p></caption><graphic xmlns:xlink="http://www.w3.org/1999/xlink" xlink:href="zookeys-464-099-g003.jpg" position="float" orientation="portrait" xlink:type="simple" id="oo_35614.jpg"/></fig></tp:treatment-sec></tp:taxon-treatment>
