# Supplementary material for: Taxonomic study of the genus Halolaguna Gozmány (Lepidoptera, Lecithoceridae) from China, with descriptions of two new species
Source: Zookeys. 2014 Dec 16;(464):99–110. doi: 10.3897/zookeys.464.8571 (PMC4284637; doi:10.3897/zookeys.464.8571)
Supplement: XML Treatment for Halolaguna guizhouensis [file zookeys.464.8571-treatment3.xml]

<!DOCTYPE tp:taxon-treatment
  PUBLIC "-//TaxonX//DTD Taxonomic Treatment Publishing DTD v0 20100105//EN" "tax-treatment-NSO.dtd">
<tp:taxon-treatment xmlns:tp="http://www.plazi.org/taxpub"><tp:treatment-meta><kwd-group><label>Taxon classification</label><kwd><named-content content-type="kingdom">Animalia</named-content></kwd><kwd><named-content content-type="order">Lepidoptera</named-content></kwd><kwd><named-content content-type="family">Lecithoceridae</named-content></kwd></kwd-group><mixed-citation publication-type="journal"><person-group><name><surname>Teng</surname><given-names>Kaijian</given-names></name><name><surname>Liu</surname><given-names>Shurong</given-names></name><name><surname>Wang</surname><given-names>Shuxia</given-names></name></person-group><article-title>Taxonomic study of the genus <italic><tp:taxon-name><tp:taxon-name-part taxon-name-part-type="genus">Halolaguna</tp:taxon-name-part></tp:taxon-name></italic> Gozmány (<tp:taxon-name><tp:taxon-name-part taxon-name-part-type="order">Lepidoptera</tp:taxon-name-part></tp:taxon-name>, <tp:taxon-name><tp:taxon-name-part taxon-name-part-type="family">Lecithoceridae</tp:taxon-name-part></tp:taxon-name>) from China, with descriptions of two new species</article-title><source>Zookeys</source><day>16</day><month>12</month><year>2014</year><volume>2014</volume><issue>464</issue><fpage>99</fpage><lpage>110</lpage><pub-id pub-id-type="doi">10.3897/zookeys.464.8571</pub-id></mixed-citation></tp:treatment-meta><tp:nomenclature><tp:taxon-name>
                            <tp:taxon-name-part taxon-name-part-type="genus">Halolaguna</tp:taxon-name-part>
                            <tp:taxon-name-part taxon-name-part-type="species">guizhouensis</tp:taxon-name-part>
                        </tp:taxon-name><tp:taxon-authority>Wu, 2012</tp:taxon-authority><xref ref-type="fig" rid="F1">Figs 1c</xref><xref ref-type="fig" rid="F3">, 3c</xref><xref ref-type="fig" rid="F4">, 4b</xref><tp:nomenclature-citation-list><tp:nomenclature-citation><tp:taxon-name><tp:taxon-name-part taxon-name-part-type="genus">Halolaguna</tp:taxon-name-part> <tp:taxon-name-part taxon-name-part-type="species">guizhouensis</tp:taxon-name-part></tp:taxon-name><comment> Wu, 2012: 394. Type locality: China (Guizhou).</comment></tp:nomenclature-citation></tp:nomenclature-citation-list></tp:nomenclature><tp:treatment-sec sec-type="Material examined"><title>Material examined.</title><p><bold>China:</bold> Guizhou Province: 1 ♂, Linjiang (<named-content xmlns:xlink="http://www.w3.org/1999/xlink" content-type="dwc:verbatimCoordinates" xlink:type="simple">28°05'N, 105°32'E</named-content>), Xishui County, 550 m, 26.ix.2000, leg. Haili Yu; Chongqing: 5 ♂, 1 ♀, Beipo (<named-content xmlns:xlink="http://www.w3.org/1999/xlink" content-type="dwc:verbatimCoordinates" xlink:type="simple">29°02'N, 107°11'E</named-content>), Mt. Jinfo, 1100 m, 5.v.2013, 12.v.2013, leg. Xiaofei Yang; 1 ♂, same locality, 4.viii.2012, leg. Xiaofei Yang and Tengteng Liu; Guangxi Zhuang Autonomous Region: 2 ♂, 1 ♀, Shaopinglinchang (<named-content xmlns:xlink="http://www.w3.org/1999/xlink" content-type="dwc:verbatimCoordinates" xlink:type="simple">22°03’N, 106°55’E</named-content>), Pingxiang, 280 m, 28.iii.2013, 2.iv.2013, 10.iv.2013, leg. Xiaofei Yang, genitalia slide No. TKJ14087♀; 1 ♂, Qinmu Village (<named-content xmlns:xlink="http://www.w3.org/1999/xlink" content-type="dwc:verbatimCoordinates" xlink:type="simple">24°59’N, 109°59’E</named-content>), Yongfu County, 160 m, 1.v.2008, leg. Hui Zhen and Li Zhang; 1 ♂, Hekoubaohuzhan, Jinxiu County (24°07'N, 110°11'E), 650 m, 28.iv.2008, leg. Hui Zhen and Li Zhang, genitalia slide No. TKJ13055; 1 ♂, Xijiao (<named-content xmlns:xlink="http://www.w3.org/1999/xlink" content-type="dwc:verbatimCoordinates" xlink:type="simple">24°15'N, 108°01'E</named-content>), Nandan County, Hechi, 868 m, 10.viii.2011, leg. Shulian Hao and Yinghui Sun; Guangdong Province: 1 ♂, Heshan (<named-content xmlns:xlink="http://www.w3.org/1999/xlink" content-type="dwc:verbatimCoordinates" xlink:type="simple">22°25'N, 112°32'E</named-content>), 26.viii.2002, leg. Guilin Liu; 1 ♂, Hebao Island (<named-content xmlns:xlink="http://www.w3.org/1999/xlink" content-type="dwc:verbatimCoordinates" xlink:type="simple">21°52'N, 113°10'E</named-content>), Zhuhai, 30 m, 18.v.2010, leg. Bingbing Hu and Jing Zhang.</p></tp:treatment-sec><tp:treatment-sec sec-type="Diagnosis"><title>Diagnosis.</title><p>Adult (Fig. <xref ref-type="fig" rid="F1">1c</xref>) with wing expanse 14.0–15.0 mm. This species is similar to <italic><tp:taxon-name><tp:taxon-name-part taxon-name-part-type="genus">Halolaguna</tp:taxon-name-part> <tp:taxon-name-part taxon-name-part-type="species">sublaxata</tp:taxon-name-part></tp:taxon-name></italic> Gozmány, 1978 superficially by sharing small and rounded discal spot and relatively large fold and discocellular spots. It can be separated from the latter by the valva broadly rounded apically, the relatively short gnathos slightly shorter than the uncus, and the juxta with postero-lateral lobes shorter than the juxta in the male genitalia (Fig. <xref ref-type="fig" rid="F3">3c</xref>). In <italic><tp:taxon-name><tp:taxon-name-part taxon-name-part-type="genus">Halolaguna</tp:taxon-name-part> <tp:taxon-name-part taxon-name-part-type="species">sublaxata</tp:taxon-name-part></tp:taxon-name></italic>, the valva is narrow and thin apically, the slender gnathos is distinctly longer than the uncus, and the postero-lateral lobes of the juxta are longer than the juxta.</p><p>Female genitalia (Fig. <xref ref-type="fig" rid="F4">4b</xref>): Eighth sternite bearing dense setae, with caudal margin slightly emarginated at middle. Anterior apophyses about 3/4 length of posterior apophyses. Ductus bursae about four times length of corpus bursae, long and heliciform; ductus seminalis slender, arising from basal 1/8 of ductus bursae. Corpus bursae nearly rounded; two small papillate signa placed posteriorly, with dense granules; one big rhombic signum placed at middle of corpus bursae, with a nearly triangular horizontal fig arising medially.</p></tp:treatment-sec><tp:treatment-sec sec-type="Distribution"><title>Distribution.</title><p>China (Chongqing, Guangdong, Guangxi, Guizhou).</p></tp:treatment-sec><tp:treatment-sec sec-type="Remarks"><title>Remarks.</title><p><italic><tp:taxon-name><tp:taxon-name-part taxon-name-part-type="genus">Halolaguna</tp:taxon-name-part> <tp:taxon-name-part taxon-name-part-type="species">guizhouensis</tp:taxon-name-part></tp:taxon-name></italic> was described by <xref ref-type="bibr" rid="B11">Wu (2012)</xref> based on two male specimens from Guizhou. The valva of this species is not distinctly narrowed distally, whereas the valva of its congeners is obviously narrowed to pointed apex. However, the venation of this species is consistent with that of the type species. The female is described here for the first time.</p></tp:treatment-sec><tp:treatment-sec><!--Section generated to contain objects referenced in tp:taxon-treatment.--><fig id="F1" position="float" orientation="portrait"><label>Figure 1.</label><caption><p>Male adults of <italic><tp:taxon-name><tp:taxon-name-part taxon-name-part-type="genus">Halolaguna</tp:taxon-name-part></tp:taxon-name></italic> species. <bold>a</bold> <italic><tp:taxon-name><tp:taxon-name-part taxon-name-part-type="genus">Halolaguna</tp:taxon-name-part> <tp:taxon-name-part taxon-name-part-type="species">discoidea</tp:taxon-name-part></tp:taxon-name></italic> sp. n., paratype, Chongqing <bold>b</bold> <italic><tp:taxon-name><tp:taxon-name-part taxon-name-part-type="genus">Halolaguna</tp:taxon-name-part> <tp:taxon-name-part taxon-name-part-type="species">flabellata</tp:taxon-name-part></tp:taxon-name></italic> sp. n., holotype, Guangxi <bold>c</bold> <italic><tp:taxon-name><tp:taxon-name-part taxon-name-part-type="genus">Halolaguna</tp:taxon-name-part> <tp:taxon-name-part taxon-name-part-type="species">guizhouensis</tp:taxon-name-part></tp:taxon-name></italic>, Chongqing <bold>d</bold> <italic><tp:taxon-name><tp:taxon-name-part taxon-name-part-type="genus">Halolaguna</tp:taxon-name-part> <tp:taxon-name-part taxon-name-part-type="species">oncopteryx</tp:taxon-name-part></tp:taxon-name></italic>, Chongqing <bold>e</bold> <italic><tp:taxon-name><tp:taxon-name-part taxon-name-part-type="genus">Halolaguna</tp:taxon-name-part> <tp:taxon-name-part taxon-name-part-type="species">sublaxata</tp:taxon-name-part></tp:taxon-name></italic>, Zhejiang <bold>f</bold> <italic><tp:taxon-name><tp:taxon-name-part taxon-name-part-type="genus">Halolaguna</tp:taxon-name-part> <tp:taxon-name-part taxon-name-part-type="species">sublaxata</tp:taxon-name-part></tp:taxon-name></italic>, Hubei, head from dorsolateral view.</p></caption><graphic xmlns:xlink="http://www.w3.org/1999/xlink" xlink:href="zookeys-464-099-g001.jpg" position="float" orientation="portrait" xlink:type="simple" id="oo_35612.jpg"/></fig><fig id="F3" position="float" orientation="portrait"><label>Figure 3.</label><caption><p>Male genitalia of <italic><tp:taxon-name><tp:taxon-name-part taxon-name-part-type="genus">Halolaguna</tp:taxon-name-part></tp:taxon-name></italic> species. <bold>a</bold> <italic><tp:taxon-name><tp:taxon-name-part taxon-name-part-type="genus">Halolaguna</tp:taxon-name-part> <tp:taxon-name-part taxon-name-part-type="species">discoidea</tp:taxon-name-part></tp:taxon-name></italic> sp. n., slide No. WYQ13157 <bold>b</bold> <italic><tp:taxon-name><tp:taxon-name-part taxon-name-part-type="genus">Halolaguna</tp:taxon-name-part> <tp:taxon-name-part taxon-name-part-type="species">flabellata</tp:taxon-name-part></tp:taxon-name></italic> sp. n., slide No. TKJ13034 <bold>c</bold> <italic><tp:taxon-name><tp:taxon-name-part taxon-name-part-type="genus">Halolaguna</tp:taxon-name-part> <tp:taxon-name-part taxon-name-part-type="species">guizhouensis</tp:taxon-name-part></tp:taxon-name></italic>, slide No. TKJ13055 <bold>d</bold> <italic><tp:taxon-name><tp:taxon-name-part taxon-name-part-type="genus">Halolaguna</tp:taxon-name-part> <tp:taxon-name-part taxon-name-part-type="species">oncopteryx</tp:taxon-name-part></tp:taxon-name></italic>, slide No. TKJ13039 <bold>e</bold> <italic><tp:taxon-name><tp:taxon-name-part taxon-name-part-type="genus">Halolaguna</tp:taxon-name-part> <tp:taxon-name-part taxon-name-part-type="species">sublaxata</tp:taxon-name-part></tp:taxon-name></italic>, slide No. TKJ13051 (Scales = 0.5 mm).</p></caption><graphic xmlns:xlink="http://www.w3.org/1999/xlink" xlink:href="zookeys-464-099-g003.jpg" position="float" orientation="portrait" xlink:type="simple" id="oo_35614.jpg"/></fig><fig id="F4" position="float" orientation="portrait"><label>Figure 4.</label><caption><p>Female genitalia of <italic><tp:taxon-name><tp:taxon-name-part taxon-name-part-type="genus">Halolaguna</tp:taxon-name-part></tp:taxon-name></italic> species. <bold>a</bold> <italic><tp:taxon-name><tp:taxon-name-part taxon-name-part-type="genus">Halolaguna</tp:taxon-name-part> <tp:taxon-name-part taxon-name-part-type="species">discoidea</tp:taxon-name-part></tp:taxon-name></italic> sp. n., slide No. TKJ14004 <bold>b</bold> <italic><tp:taxon-name><tp:taxon-name-part taxon-name-part-type="genus">Halolaguna</tp:taxon-name-part> <tp:taxon-name-part taxon-name-part-type="species">guizhouensis</tp:taxon-name-part></tp:taxon-name></italic>, slide No. TKJ14087 <bold>c</bold> <italic><tp:taxon-name><tp:taxon-name-part taxon-name-part-type="genus">Halolaguna</tp:taxon-name-part> <tp:taxon-name-part taxon-name-part-type="species">oncopteryx</tp:taxon-name-part></tp:taxon-name></italic>, slide No. TKJ13035 <bold>d</bold> <italic><tp:taxon-name><tp:taxon-name-part taxon-name-part-type="genus">Halolaguna</tp:taxon-name-part> <tp:taxon-name-part taxon-name-part-type="species">sublaxata</tp:taxon-name-part></tp:taxon-name></italic>, slide No. TKJ14088 (Scales = 0.5 mm).</p></caption><graphic xmlns:xlink="http://www.w3.org/1999/xlink" xlink:href="zookeys-464-099-g004.jpg" position="float" orientation="portrait" xlink:type="simple" id="oo_35615.jpg"/></fig></tp:treatment-sec><ref-list><ref id="B11"><mixed-citation xmlns:xlink="http://www.w3.org/1999/xlink" xlink:type="simple"><person-group><name name-style="western"><surname>Wu</surname><given-names>CS</given-names></name></person-group> (<year>2012</year>) <article-title><tp:taxon-name><tp:taxon-name-part taxon-name-part-type="family">Lecithoceridae</tp:taxon-name-part></tp:taxon-name>.</article-title> In: <person-group><name name-style="western"><surname>Dai</surname><given-names>RH</given-names></name><name name-style="western"><surname>Li</surname><given-names>ZZ</given-names></name><name name-style="western"><surname>Jin</surname><given-names>DC</given-names></name></person-group> (<role>Eds</role>) <source>Insects from Kuankuoshui Landscape</source>. <publisher-name>Guizhou Science and Technology Publishing House</publisher-name>, <publisher-loc>Guiyang</publisher-loc>, <fpage>392</fpage>–<lpage>396</lpage>.</mixed-citation></ref></ref-list></tp:taxon-treatment>
