# Supplementary material for: Taxonomic study of the genus Halolaguna Gozmány (Lepidoptera, Lecithoceridae) from China, with descriptions of two new species
Source: Zookeys. 2014 Dec 16;(464):99–110. doi: 10.3897/zookeys.464.8571 (PMC4284637; doi:10.3897/zookeys.464.8571)
Supplement: XML Treatment for Halolaguna oncopteryx [file zookeys.464.8571-treatment4.xml]

<!DOCTYPE tp:taxon-treatment
  PUBLIC "-//TaxonX//DTD Taxonomic Treatment Publishing DTD v0 20100105//EN" "tax-treatment-NSO.dtd">
<tp:taxon-treatment xmlns:tp="http://www.plazi.org/taxpub"><tp:treatment-meta><kwd-group><label>Taxon classification</label><kwd><named-content content-type="kingdom">Animalia</named-content></kwd><kwd><named-content content-type="order">Lepidoptera</named-content></kwd><kwd><named-content content-type="family">Lecithoceridae</named-content></kwd></kwd-group><mixed-citation publication-type="journal"><person-group><name><surname>Teng</surname><given-names>Kaijian</given-names></name><name><surname>Liu</surname><given-names>Shurong</given-names></name><name><surname>Wang</surname><given-names>Shuxia</given-names></name></person-group><article-title>Taxonomic study of the genus <italic><tp:taxon-name><tp:taxon-name-part taxon-name-part-type="genus">Halolaguna</tp:taxon-name-part></tp:taxon-name></italic> Gozmány (<tp:taxon-name><tp:taxon-name-part taxon-name-part-type="order">Lepidoptera</tp:taxon-name-part></tp:taxon-name>, <tp:taxon-name><tp:taxon-name-part taxon-name-part-type="family">Lecithoceridae</tp:taxon-name-part></tp:taxon-name>) from China, with descriptions of two new species</article-title><source>Zookeys</source><day>16</day><month>12</month><year>2014</year><volume>2014</volume><issue>464</issue><fpage>99</fpage><lpage>110</lpage><pub-id pub-id-type="doi">10.3897/zookeys.464.8571</pub-id></mixed-citation></tp:treatment-meta><tp:nomenclature><tp:taxon-name>
                            <tp:taxon-name-part taxon-name-part-type="genus">Halolaguna</tp:taxon-name-part>
                            <tp:taxon-name-part taxon-name-part-type="species">oncopteryx</tp:taxon-name-part>
                        </tp:taxon-name><tp:taxon-authority>(Wu, 1994)</tp:taxon-authority><xref ref-type="fig" rid="F1">Figs 1d</xref><xref ref-type="fig" rid="F3">, 3d</xref><xref ref-type="fig" rid="F4">, 4c</xref><tp:nomenclature-citation-list><tp:nomenclature-citation><tp:taxon-name><tp:taxon-name-part taxon-name-part-type="genus">Cynicostola</tp:taxon-name-part> <tp:taxon-name-part taxon-name-part-type="species">oncopteryx</tp:taxon-name-part></tp:taxon-name><comment> Wu, 1994: 125. Type locality: China (Sichuan).</comment></tp:nomenclature-citation><tp:nomenclature-citation><tp:taxon-name><tp:taxon-name-part taxon-name-part-type="genus">Halolaguna</tp:taxon-name-part> <tp:taxon-name-part taxon-name-part-type="species">oncopteryx</tp:taxon-name-part></tp:taxon-name><comment> (Wu): <xref ref-type="bibr" rid="B4">Park 2000</xref>: 240.</comment></tp:nomenclature-citation></tp:nomenclature-citation-list></tp:nomenclature><tp:treatment-sec sec-type="Material examined"><title>Material examined.</title><p><bold>China:</bold> Fujian Province: 1 ♂, 1 ♀, Mt. Meihua (<named-content xmlns:xlink="http://www.w3.org/1999/xlink" content-type="dwc:verbatimCoordinates" xlink:type="simple">25°20'N, 116°50'E</named-content>), 19.vii.1988, 22.vii.1988, leg. Chinese Academy of Science; Chongqing: 1 ♂, 1 ♀, Mt. Simian (<named-content xmlns:xlink="http://www.w3.org/1999/xlink" content-type="dwc:verbatimCoordinates" xlink:type="simple">28°60'N, 106°40'E</named-content>), 1000 m, 20.vii.2010, leg. Xicui Du and Lifang Song; Guangxi Zhuang Autonomous Region: 1 ♂, 1 ♀, Hongqilinchang (<named-content xmlns:xlink="http://www.w3.org/1999/xlink" content-type="dwc:verbatimCoordinates" xlink:type="simple">21°54'N, 107°54'E</named-content>), Shangsi County, 260 m, 2.iv.2002, leg. Shulian Hao and Huaijun Xue; 2 ♂, 1 ♀, Shaoping linchang (<named-content xmlns:xlink="http://www.w3.org/1999/xlink" content-type="dwc:verbatimCoordinates" xlink:type="simple">22°03’N, 106°55’E</named-content>), Pingxiang, 280 m, 19.iv.2012, 28.iii.2013, 13.iv.2013, leg. Xiaofei Yang; 2 ♀, Mt. Daming (<named-content xmlns:xlink="http://www.w3.org/1999/xlink" content-type="dwc:verbatimCoordinates" xlink:type="simple">23°24'N, <!--PageBreak-->108°30'E</named-content>), Nanning, 1200 m, 7.viii.2011, 8.viii.2011, leg. Shulian Hao and Yinghui Sun; Yunnan Province: 1 ♂, Tropical Botanical Garden (<named-content xmlns:xlink="http://www.w3.org/1999/xlink" content-type="dwc:verbatimCoordinates" xlink:type="simple">21°55'N, 101°17'E</named-content>), Menglun County, 570 m, 13.viii.2005, leg. Yingdang Ren; Zhejiang Province: 1 ♀, Zhangkengkou (<named-content xmlns:xlink="http://www.w3.org/1999/xlink" content-type="dwc:verbatimCoordinates" xlink:type="simple">28°32'N, 118°99'E</named-content>), Mt. Jiulong, 623 m, 5.vii.2013, leg. Aihui Yin <!--PageBreak-->and Xiuchun Wang; 2 ♂, 1 ♀, Neijiujian (<named-content xmlns:xlink="http://www.w3.org/1999/xlink" content-type="dwc:verbatimCoordinates" xlink:type="simple">28°40'N, 118°84'E</named-content>), Mt. Jiulong, 430 m, 7.vii.2013, leg. Aihui Yin and Xiuchun Wang, genitalia slide No. TKJ13035♀; 1 ♂, 2 ♀, Yanping (<named-content xmlns:xlink="http://www.w3.org/1999/xlink" content-type="dwc:verbatimCoordinates" xlink:type="simple">28°38'N, 118°89'E</named-content>), Mt. Jiulong, 530 m, 4.vii.2013, leg. Aihui Yin and Xiuchun Wang, genitalia slide No. TKJ13039♂; 2 ♂, 2 ♀, Huangtanyu (<named-content xmlns:xlink="http://www.w3.org/1999/xlink" content-type="dwc:verbatimCoordinates" xlink:type="simple">28°39'N, 118°84'E</named-content>), Mt. Jiulong, 467 m, 8.vii.2013, leg. Aihui Yin and Xiuchun Wang; 1 ♂, Wuyanling (<named-content xmlns:xlink="http://www.w3.org/1999/xlink" content-type="dwc:verbatimCoordinates" xlink:type="simple">27°42'N, 119°39'E</named-content>), Taishun County, 680 m, 28.vii.2005, leg. Yunli Xiao.</p></tp:treatment-sec><tp:treatment-sec sec-type="Diagnosis"><title>Diagnosis.</title><p>Adult (Fig. <xref ref-type="fig" rid="F1">1d</xref>) with wing expanse 15.0–16.0 mm. This species is similar to <italic><tp:taxon-name><tp:taxon-name-part taxon-name-part-type="genus">Halolaguna</tp:taxon-name-part> <tp:taxon-name-part taxon-name-part-type="species">sanmaru</tp:taxon-name-part></tp:taxon-name></italic> Park, 2011 in the male genitalia, but can be separated from it by the valva with a strong apical spine, the juxta with postero-lateral lobes about 1/2 length of the juxta, and the aedeagus with a pointed apex (Fig. <xref ref-type="fig" rid="F3">3d</xref>). In <italic><tp:taxon-name><tp:taxon-name-part taxon-name-part-type="genus">Halolaguna</tp:taxon-name-part> <tp:taxon-name-part taxon-name-part-type="species">sanmaru</tp:taxon-name-part></tp:taxon-name></italic>, the valva does not bear an apical spine, the postero-lateral lobes of the juxta are slightly longer than the juxta, and the aedeagus is rounded apically. This species is also similar to <italic><tp:taxon-name><tp:taxon-name-part taxon-name-part-type="genus">Halolaguna</tp:taxon-name-part> <tp:taxon-name-part taxon-name-part-type="species">discoidea</tp:taxon-name-part></tp:taxon-name></italic> sp. n. in the female genitalia, but can be separated from it by the eighth sternite with caudal margin slightly concave at middle, and the ductus seminalis as broad as the ductus bursae (Fig. <xref ref-type="fig" rid="F4">4c</xref>). In <italic><tp:taxon-name><tp:taxon-name-part taxon-name-part-type="genus">Halolaguna</tp:taxon-name-part> <tp:taxon-name-part taxon-name-part-type="species">discoidea</tp:taxon-name-part></tp:taxon-name></italic> sp. n., the caudal margin of the eighth sternite is deeply concave in U shape medially, and the ductus seminalis is slenderer than the ductus bursae.</p></tp:treatment-sec><tp:treatment-sec sec-type="Distribution"><title>Distribution.</title><p>China (Chongqing, Fujian, Guangxi, Sichuan, Taiwan, Yunnan, Zhejiang).</p></tp:treatment-sec><tp:treatment-sec><!--Section generated to contain objects referenced in tp:taxon-treatment.--><fig id="F1" position="float" orientation="portrait"><label>Figure 1.</label><caption><p>Male adults of <italic><tp:taxon-name><tp:taxon-name-part taxon-name-part-type="genus">Halolaguna</tp:taxon-name-part></tp:taxon-name></italic> species. <bold>a</bold> <italic><tp:taxon-name><tp:taxon-name-part taxon-name-part-type="genus">Halolaguna</tp:taxon-name-part> <tp:taxon-name-part taxon-name-part-type="species">discoidea</tp:taxon-name-part></tp:taxon-name></italic> sp. n., paratype, Chongqing <bold>b</bold> <italic><tp:taxon-name><tp:taxon-name-part taxon-name-part-type="genus">Halolaguna</tp:taxon-name-part> <tp:taxon-name-part taxon-name-part-type="species">flabellata</tp:taxon-name-part></tp:taxon-name></italic> sp. n., holotype, Guangxi <bold>c</bold> <italic><tp:taxon-name><tp:taxon-name-part taxon-name-part-type="genus">Halolaguna</tp:taxon-name-part> <tp:taxon-name-part taxon-name-part-type="species">guizhouensis</tp:taxon-name-part></tp:taxon-name></italic>, Chongqing <bold>d</bold> <italic><tp:taxon-name><tp:taxon-name-part taxon-name-part-type="genus">Halolaguna</tp:taxon-name-part> <tp:taxon-name-part taxon-name-part-type="species">oncopteryx</tp:taxon-name-part></tp:taxon-name></italic>, Chongqing <bold>e</bold> <italic><tp:taxon-name><tp:taxon-name-part taxon-name-part-type="genus">Halolaguna</tp:taxon-name-part> <tp:taxon-name-part taxon-name-part-type="species">sublaxata</tp:taxon-name-part></tp:taxon-name></italic>, Zhejiang <bold>f</bold> <italic><tp:taxon-name><tp:taxon-name-part taxon-name-part-type="genus">Halolaguna</tp:taxon-name-part> <tp:taxon-name-part taxon-name-part-type="species">sublaxata</tp:taxon-name-part></tp:taxon-name></italic>, Hubei, head from dorsolateral view.</p></caption><graphic xmlns:xlink="http://www.w3.org/1999/xlink" xlink:href="zookeys-464-099-g001.jpg" position="float" orientation="portrait" xlink:type="simple" id="oo_35612.jpg"/></fig><fig id="F3" position="float" orientation="portrait"><label>Figure 3.</label><caption><p>Male genitalia of <italic><tp:taxon-name><tp:taxon-name-part taxon-name-part-type="genus">Halolaguna</tp:taxon-name-part></tp:taxon-name></italic> species. <bold>a</bold> <italic><tp:taxon-name><tp:taxon-name-part taxon-name-part-type="genus">Halolaguna</tp:taxon-name-part> <tp:taxon-name-part taxon-name-part-type="species">discoidea</tp:taxon-name-part></tp:taxon-name></italic> sp. n., slide No. WYQ13157 <bold>b</bold> <italic><tp:taxon-name><tp:taxon-name-part taxon-name-part-type="genus">Halolaguna</tp:taxon-name-part> <tp:taxon-name-part taxon-name-part-type="species">flabellata</tp:taxon-name-part></tp:taxon-name></italic> sp. n., slide No. TKJ13034 <bold>c</bold> <italic><tp:taxon-name><tp:taxon-name-part taxon-name-part-type="genus">Halolaguna</tp:taxon-name-part> <tp:taxon-name-part taxon-name-part-type="species">guizhouensis</tp:taxon-name-part></tp:taxon-name></italic>, slide No. TKJ13055 <bold>d</bold> <italic><tp:taxon-name><tp:taxon-name-part taxon-name-part-type="genus">Halolaguna</tp:taxon-name-part> <tp:taxon-name-part taxon-name-part-type="species">oncopteryx</tp:taxon-name-part></tp:taxon-name></italic>, slide No. TKJ13039 <bold>e</bold> <italic><tp:taxon-name><tp:taxon-name-part taxon-name-part-type="genus">Halolaguna</tp:taxon-name-part> <tp:taxon-name-part taxon-name-part-type="species">sublaxata</tp:taxon-name-part></tp:taxon-name></italic>, slide No. TKJ13051 (Scales = 0.5 mm).</p></caption><graphic xmlns:xlink="http://www.w3.org/1999/xlink" xlink:href="zookeys-464-099-g003.jpg" position="float" orientation="portrait" xlink:type="simple" id="oo_35614.jpg"/></fig><fig id="F4" position="float" orientation="portrait"><label>Figure 4.</label><caption><p>Female genitalia of <italic><tp:taxon-name><tp:taxon-name-part taxon-name-part-type="genus">Halolaguna</tp:taxon-name-part></tp:taxon-name></italic> species. <bold>a</bold> <italic><tp:taxon-name><tp:taxon-name-part taxon-name-part-type="genus">Halolaguna</tp:taxon-name-part> <tp:taxon-name-part taxon-name-part-type="species">discoidea</tp:taxon-name-part></tp:taxon-name></italic> sp. n., slide No. TKJ14004 <bold>b</bold> <italic><tp:taxon-name><tp:taxon-name-part taxon-name-part-type="genus">Halolaguna</tp:taxon-name-part> <tp:taxon-name-part taxon-name-part-type="species">guizhouensis</tp:taxon-name-part></tp:taxon-name></italic>, slide No. TKJ14087 <bold>c</bold> <italic><tp:taxon-name><tp:taxon-name-part taxon-name-part-type="genus">Halolaguna</tp:taxon-name-part> <tp:taxon-name-part taxon-name-part-type="species">oncopteryx</tp:taxon-name-part></tp:taxon-name></italic>, slide No. TKJ13035 <bold>d</bold> <italic><tp:taxon-name><tp:taxon-name-part taxon-name-part-type="genus">Halolaguna</tp:taxon-name-part> <tp:taxon-name-part taxon-name-part-type="species">sublaxata</tp:taxon-name-part></tp:taxon-name></italic>, slide No. TKJ14088 (Scales = 0.5 mm).</p></caption><graphic xmlns:xlink="http://www.w3.org/1999/xlink" xlink:href="zookeys-464-099-g004.jpg" position="float" orientation="portrait" xlink:type="simple" id="oo_35615.jpg"/></fig></tp:treatment-sec><ref-list><ref id="B4"><mixed-citation xmlns:xlink="http://www.w3.org/1999/xlink" xlink:type="simple"><person-group><name name-style="western"><surname>Park</surname><given-names>KT</given-names></name></person-group> (<year>2000</year>) <article-title><tp:taxon-name><tp:taxon-name-part taxon-name-part-type="family">Lecithoceridae</tp:taxon-name-part></tp:taxon-name> (<tp:taxon-name><tp:taxon-name-part taxon-name-part-type="order">Lepidoptera</tp:taxon-name-part></tp:taxon-name>) of Taiwan (V): Subfamily <tp:taxon-name><tp:taxon-name-part taxon-name-part-type="subfamily">Torodorinae</tp:taxon-name-part></tp:taxon-name>: <italic><tp:taxon-name><tp:taxon-name-part taxon-name-part-type="genus">Thubana</tp:taxon-name-part></tp:taxon-name></italic> Walker, <italic><tp:taxon-name><tp:taxon-name-part taxon-name-part-type="genus">Athymoris</tp:taxon-name-part></tp:taxon-name></italic> Meyrick, <italic><tp:taxon-name><tp:taxon-name-part taxon-name-part-type="genus">Halolaguna</tp:taxon-name-part></tp:taxon-name></italic> Gozmány, and <italic><tp:taxon-name><tp:taxon-name-part taxon-name-part-type="genus">Philharmonia</tp:taxon-name-part></tp:taxon-name></italic> Meyrick.</article-title><source><tp:taxon-name><tp:taxon-name-part taxon-name-part-type="class">Insecta</tp:taxon-name-part></tp:taxon-name> Koreana</source><volume>17</volume>(<issue>4</issue>): <fpage>229</fpage>–<lpage>244</lpage>.</mixed-citation></ref></ref-list></tp:taxon-treatment>
