# Supplementary material for: Taxonomic study of the genus Halolaguna Gozmány (Lepidoptera, Lecithoceridae) from China, with descriptions of two new species
Source: Zookeys. 2014 Dec 16;(464):99–110. doi: 10.3897/zookeys.464.8571 (PMC4284637; doi:10.3897/zookeys.464.8571)
Supplement: XML Treatment for Halolaguna sublaxata [file zookeys.464.8571-treatment5.xml]

<!DOCTYPE tp:taxon-treatment
  PUBLIC "-//TaxonX//DTD Taxonomic Treatment Publishing DTD v0 20100105//EN" "tax-treatment-NSO.dtd">
<tp:taxon-treatment xmlns:tp="http://www.plazi.org/taxpub"><tp:treatment-meta><kwd-group><label>Taxon classification</label><kwd><named-content content-type="kingdom">Animalia</named-content></kwd><kwd><named-content content-type="order">Lepidoptera</named-content></kwd><kwd><named-content content-type="family">Lecithoceridae</named-content></kwd></kwd-group><mixed-citation publication-type="journal"><person-group><name><surname>Teng</surname><given-names>Kaijian</given-names></name><name><surname>Liu</surname><given-names>Shurong</given-names></name><name><surname>Wang</surname><given-names>Shuxia</given-names></name></person-group><article-title>Taxonomic study of the genus <italic><tp:taxon-name><tp:taxon-name-part taxon-name-part-type="genus">Halolaguna</tp:taxon-name-part></tp:taxon-name></italic> Gozmány (<tp:taxon-name><tp:taxon-name-part taxon-name-part-type="order">Lepidoptera</tp:taxon-name-part></tp:taxon-name>, <tp:taxon-name><tp:taxon-name-part taxon-name-part-type="family">Lecithoceridae</tp:taxon-name-part></tp:taxon-name>) from China, with descriptions of two new species</article-title><source>Zookeys</source><day>16</day><month>12</month><year>2014</year><volume>2014</volume><issue>464</issue><fpage>99</fpage><lpage>110</lpage><pub-id pub-id-type="doi">10.3897/zookeys.464.8571</pub-id></mixed-citation></tp:treatment-meta><tp:nomenclature><tp:taxon-name>
                            <tp:taxon-name-part taxon-name-part-type="genus">Halolaguna</tp:taxon-name-part>
                            <tp:taxon-name-part taxon-name-part-type="species">sublaxata</tp:taxon-name-part>
                        </tp:taxon-name><tp:taxon-authority>Gozmány, 1978</tp:taxon-authority><xref ref-type="fig" rid="F1">Figs 1e</xref><xref ref-type="fig" rid="F1">, 1f</xref><xref ref-type="fig" rid="F3">, 3e</xref><xref ref-type="fig" rid="F4">, 4d</xref><!--PageBreak--><tp:nomenclature-citation-list><tp:nomenclature-citation><tp:taxon-name><tp:taxon-name-part taxon-name-part-type="genus">Halolaguna</tp:taxon-name-part> <tp:taxon-name-part taxon-name-part-type="species">sublaxata</tp:taxon-name-part></tp:taxon-name><comment> Gozmány, 1978: 238. Type locality: China (Jiangsu).</comment></tp:nomenclature-citation></tp:nomenclature-citation-list></tp:nomenclature><tp:treatment-sec sec-type="Material examined"><title>Material examined.</title><p><bold>China:</bold> Zhejiang Province: 1 ♂, Mt. Jiulong (<named-content xmlns:xlink="http://www.w3.org/1999/xlink" content-type="dwc:verbatimCoordinates" xlink:type="simple">28°29'N, 119°54'E</named-content>), 400 m, 5.viii.2011, leg. Linlin Yang and Na Chen; 1 ♂, Houshanmen, Mt. Tianmu (<named-content xmlns:xlink="http://www.w3.org/1999/xlink" content-type="dwc:verbatimCoordinates" xlink:type="simple">30°15'N, 119°20'E</named-content>), 500 m, 16.viii.1999, leg. Houhun Li et al.; Shanxi Province: 1 ♂, Mt. Li (<named-content xmlns:xlink="http://www.w3.org/1999/xlink" content-type="dwc:verbatimCoordinates" xlink:type="simple">35°26'N, 111°58'E</named-content>), Jincheng, 1520 m, 16.viii.2006, leg. Xu Zhang and Haiyan Bai; Liaoning Province: 1 ♂, Shilizi (<named-content xmlns:xlink="http://www.w3.org/1999/xlink" content-type="dwc:verbatimCoordinates" xlink:type="simple">40°42’N, 124°42’E</named-content>), Kuandian County, 10.viii.2009, leg. Weichun Li and Jiayu Liu; Hubei Province: 2 ♂, Mt. Wujia (<named-content xmlns:xlink="http://www.w3.org/1999/xlink" content-type="dwc:verbatimCoordinates" xlink:type="simple">31°05'N, 115°48'E</named-content>), Yingshan County, 8.vii.2008, leg. Yunli Xiao, genitalia slide No. TKJ13051; 1 ♂, 2 ♀, Mt. Dahong (<named-content xmlns:xlink="http://www.w3.org/1999/xlink" content-type="dwc:verbatimCoordinates" xlink:type="simple">31°27'N, 113°00'E</named-content>), Suizhou, 30.ix.2008, 1.x.2008, leg. Yunli Xiao, genitalia slide No. TKJ14088♀.</p></tp:treatment-sec><tp:treatment-sec sec-type="Diagnosis"><title>Diagnosis.</title><p>Adult (Fig. <xref ref-type="fig" rid="F1">1e, f</xref>) with wing expanse 14.0–15.0 mm. <!--PageBreak--><italic><tp:taxon-name><tp:taxon-name-part taxon-name-part-type="genus">Halolaguna</tp:taxon-name-part> <tp:taxon-name-part taxon-name-part-type="species">sublaxata</tp:taxon-name-part></tp:taxon-name></italic> Gozmány, 1978 can be separated from its congeners by the slender gnathos longer than uncus, and the valva slightly curved ventrad before apex in the male genitalia (Fig. <xref ref-type="fig" rid="F3">3e</xref>). <italic><tp:taxon-name><tp:taxon-name-part taxon-name-part-type="genus">Halolaguna</tp:taxon-name-part> <tp:taxon-name-part taxon-name-part-type="species">sublaxata</tp:taxon-name-part></tp:taxon-name></italic> is similar to <italic><tp:taxon-name><tp:taxon-name-part taxon-name-part-type="genus">Halolaguna</tp:taxon-name-part> <tp:taxon-name-part taxon-name-part-type="species">guizhouensis</tp:taxon-name-part></tp:taxon-name></italic> in the female genitalia by the corpus bursae sharing three signa, but can be separated from it by the position of the signa: in <italic><tp:taxon-name><tp:taxon-name-part taxon-name-part-type="genus">Halolaguna</tp:taxon-name-part> <tp:taxon-name-part taxon-name-part-type="species">sublaxata</tp:taxon-name-part></tp:taxon-name></italic>, one large sub-triangular signum placed posteriorly, one small triangular signum below it, and the shuttle-shaped signum placed anteriorly (Fig. <xref ref-type="fig" rid="F4">4d</xref>); in <italic><tp:taxon-name><tp:taxon-name-part taxon-name-part-type="genus">Halolaguna</tp:taxon-name-part> <tp:taxon-name-part taxon-name-part-type="species">guizhouensis</tp:taxon-name-part></tp:taxon-name></italic>, two small papillate signa placed posteriorly, and the third large rhombic signum is placed at middle of the corpus bursae.</p></tp:treatment-sec><tp:treatment-sec sec-type="Distribution"><title>Distribution.</title><p>China (Hubei, Jiangsu, Liaoning, Shanxi, Taiwan, Zhejiang).</p></tp:treatment-sec><tp:treatment-sec><!--Section generated to contain objects referenced in tp:taxon-treatment.--><fig id="F1" position="float" orientation="portrait"><label>Figure 1.</label><caption><p>Male adults of <italic><tp:taxon-name><tp:taxon-name-part taxon-name-part-type="genus">Halolaguna</tp:taxon-name-part></tp:taxon-name></italic> species. <bold>a</bold> <italic><tp:taxon-name><tp:taxon-name-part taxon-name-part-type="genus">Halolaguna</tp:taxon-name-part> <tp:taxon-name-part taxon-name-part-type="species">discoidea</tp:taxon-name-part></tp:taxon-name></italic> sp. n., paratype, Chongqing <bold>b</bold> <italic><tp:taxon-name><tp:taxon-name-part taxon-name-part-type="genus">Halolaguna</tp:taxon-name-part> <tp:taxon-name-part taxon-name-part-type="species">flabellata</tp:taxon-name-part></tp:taxon-name></italic> sp. n., holotype, Guangxi <bold>c</bold> <italic><tp:taxon-name><tp:taxon-name-part taxon-name-part-type="genus">Halolaguna</tp:taxon-name-part> <tp:taxon-name-part taxon-name-part-type="species">guizhouensis</tp:taxon-name-part></tp:taxon-name></italic>, Chongqing <bold>d</bold> <italic><tp:taxon-name><tp:taxon-name-part taxon-name-part-type="genus">Halolaguna</tp:taxon-name-part> <tp:taxon-name-part taxon-name-part-type="species">oncopteryx</tp:taxon-name-part></tp:taxon-name></italic>, Chongqing <bold>e</bold> <italic><tp:taxon-name><tp:taxon-name-part taxon-name-part-type="genus">Halolaguna</tp:taxon-name-part> <tp:taxon-name-part taxon-name-part-type="species">sublaxata</tp:taxon-name-part></tp:taxon-name></italic>, Zhejiang <bold>f</bold> <italic><tp:taxon-name><tp:taxon-name-part taxon-name-part-type="genus">Halolaguna</tp:taxon-name-part> <tp:taxon-name-part taxon-name-part-type="species">sublaxata</tp:taxon-name-part></tp:taxon-name></italic>, Hubei, head from dorsolateral view.</p></caption><graphic xmlns:xlink="http://www.w3.org/1999/xlink" xlink:href="zookeys-464-099-g001.jpg" position="float" orientation="portrait" xlink:type="simple" id="oo_35612.jpg"/></fig><fig id="F3" position="float" orientation="portrait"><label>Figure 3.</label><caption><p>Male genitalia of <italic><tp:taxon-name><tp:taxon-name-part taxon-name-part-type="genus">Halolaguna</tp:taxon-name-part></tp:taxon-name></italic> species. <bold>a</bold> <italic><tp:taxon-name><tp:taxon-name-part taxon-name-part-type="genus">Halolaguna</tp:taxon-name-part> <tp:taxon-name-part taxon-name-part-type="species">discoidea</tp:taxon-name-part></tp:taxon-name></italic> sp. n., slide No. WYQ13157 <bold>b</bold> <italic><tp:taxon-name><tp:taxon-name-part taxon-name-part-type="genus">Halolaguna</tp:taxon-name-part> <tp:taxon-name-part taxon-name-part-type="species">flabellata</tp:taxon-name-part></tp:taxon-name></italic> sp. n., slide No. TKJ13034 <bold>c</bold> <italic><tp:taxon-name><tp:taxon-name-part taxon-name-part-type="genus">Halolaguna</tp:taxon-name-part> <tp:taxon-name-part taxon-name-part-type="species">guizhouensis</tp:taxon-name-part></tp:taxon-name></italic>, slide No. TKJ13055 <bold>d</bold> <italic><tp:taxon-name><tp:taxon-name-part taxon-name-part-type="genus">Halolaguna</tp:taxon-name-part> <tp:taxon-name-part taxon-name-part-type="species">oncopteryx</tp:taxon-name-part></tp:taxon-name></italic>, slide No. TKJ13039 <bold>e</bold> <italic><tp:taxon-name><tp:taxon-name-part taxon-name-part-type="genus">Halolaguna</tp:taxon-name-part> <tp:taxon-name-part taxon-name-part-type="species">sublaxata</tp:taxon-name-part></tp:taxon-name></italic>, slide No. TKJ13051 (Scales = 0.5 mm).</p></caption><graphic xmlns:xlink="http://www.w3.org/1999/xlink" xlink:href="zookeys-464-099-g003.jpg" position="float" orientation="portrait" xlink:type="simple" id="oo_35614.jpg"/></fig><fig id="F4" position="float" orientation="portrait"><label>Figure 4.</label><caption><p>Female genitalia of <italic><tp:taxon-name><tp:taxon-name-part taxon-name-part-type="genus">Halolaguna</tp:taxon-name-part></tp:taxon-name></italic> species. <bold>a</bold> <italic><tp:taxon-name><tp:taxon-name-part taxon-name-part-type="genus">Halolaguna</tp:taxon-name-part> <tp:taxon-name-part taxon-name-part-type="species">discoidea</tp:taxon-name-part></tp:taxon-name></italic> sp. n., slide No. TKJ14004 <bold>b</bold> <italic><tp:taxon-name><tp:taxon-name-part taxon-name-part-type="genus">Halolaguna</tp:taxon-name-part> <tp:taxon-name-part taxon-name-part-type="species">guizhouensis</tp:taxon-name-part></tp:taxon-name></italic>, slide No. TKJ14087 <bold>c</bold> <italic><tp:taxon-name><tp:taxon-name-part taxon-name-part-type="genus">Halolaguna</tp:taxon-name-part> <tp:taxon-name-part taxon-name-part-type="species">oncopteryx</tp:taxon-name-part></tp:taxon-name></italic>, slide No. TKJ13035 <bold>d</bold> <italic><tp:taxon-name><tp:taxon-name-part taxon-name-part-type="genus">Halolaguna</tp:taxon-name-part> <tp:taxon-name-part taxon-name-part-type="species">sublaxata</tp:taxon-name-part></tp:taxon-name></italic>, slide No. TKJ14088 (Scales = 0.5 mm).</p></caption><graphic xmlns:xlink="http://www.w3.org/1999/xlink" xlink:href="zookeys-464-099-g004.jpg" position="float" orientation="portrait" xlink:type="simple" id="oo_35615.jpg"/></fig></tp:treatment-sec></tp:taxon-treatment>
